# Supplementary material for: WSe2/g-C3N4 for an In Situ Photocatalytic Fenton-like System in Phenol Degradation
Source: Nanomaterials (Basel). 2022 Sep 6;12(18):3089. doi: 10.3390/nano12183089 (PMC9501952; doi:10.3390/nano12183089)
Supplement: Supplementary file 1 [file nanomaterials-12-03089-s001.zip]

Archive with 1 entries (1 files):
- nanomaterials-1881933-supplementary.pdf
